# Supplementary material for: Adapting an Online Guided Self-Help CBT Programme Targeting Disordered Eating for Students in Aotearoa New Zealand: A Qualitative Study
Source: Nutrients. 2024 Aug 30;16(17):2905. doi: 10.3390/nu16172905 (PMC11396848; doi:10.3390/nu16172905)
Supplement: Supplementary file 1 [file nutrients-16-02905-s001.zip]

Archive with 4 entries (4 files):
- Document S1- Interview schedule.pdf
- Document S2 Summary of modules.pdf
- Figure S1 Complete code template which demonstrates the heirarchy of themes.pdf
- Table S1- Proposed change to the Aotearoa New Zealand version of everyBody..pdf
